# Supplementary material for: IgG Glycosylation Profiling of Peripheral Artery Diseases with Lectin Microarray
Source: J Clin Med. 2022 Sep 27;11(19):5727. doi: 10.3390/jcm11195727 (PMC9572750; doi:10.3390/jcm11195727)
Supplement: Supplementary file 1 [file jcm-11-05727-s001.zip]

Archive with 6 entries (6 files):
- Figure S1-LEPAD-heatmap-all.pdf
- Figure S2-CAS-heatmap-all.pdf
- Figure S3 LEPAD.pdf
- Figure S4-squared CAS.pdf
- revised-Supplementary figure legends.pdf
- Supplemental-lectin blot_original blot.pdf
